# Supplementary material for: Epidermal-Derived Hedgehog Signaling Drives Mesenchymal Proliferation during Digit Tip Regeneration
Source: J Clin Med. 2021 Sep 20;10(18):4261. doi: 10.3390/jcm10184261 (PMC8467649; doi:10.3390/jcm10184261)
Supplement: Supplementary file 1 [file jcm-10-04261-s001.zip]

Archive with 1 entries (1 files):
- jcm-1251157-supplementary.png
